# Supplementary material for: Influence of Laparoscopic Surgery on Cellular Immunity in Colorectal Cancer: A Systematic Review and Meta-Analysis
Source: Cancers (Basel). 2023 Jun 28;15(13):3381. doi: 10.3390/cancers15133381 (PMC10340378; doi:10.3390/cancers15133381)
Supplement: Supplementary file 1 [file cancers-15-03381-s001.zip]

Archive with 2 entries (2 files):
- cancers-2419623-supplementary figures.pdf
- Tables S1-S4.xlsx
