# Supplementary material for: Influence of Laparoscopic Surgery on Cellular Immunity in Colorectal Cancer: A Systematic Review and Meta-Analysis
Source: Cancers (Basel). 2023 Jun 28;15(13):3381. doi: 10.3390/cancers15133381 (PMC10340378; doi:10.3390/cancers15133381)
Supplement: Supplementary file 1 [file cancers-15-03381-s001.zip › Tables S1-S4.xlsx]

## Sheet: Table S1
Table S1. Extensive table of characteristics of included studies; LS = laparoscopic surgery, OS = open surgery; n.a. = information not available; cellular outcomes: WBC = white blood cell count, NKC = natural killer cell count, NKC Akt = natural killer cell activity, Lym = number of total lymphocytes, CD4/8 = ratio odf CD4+/CD8+ T-lymphocytes, HLA-DR II = HLA-DR II expression on CD14+ monocytes, …
First Author	Year of Publication	total study population	Sex m/f		Age		Laparoscopy, UICC Stages					Open Surgery, UICC Stages					Con versions	Colon resections		Rectum resections		Risk of Bias	Cellular outcomes	Eligibility for analyses
			LS	OS	LS	OS	0	I	II	III	IV	0	I	II	III	IV		Σ LS	Σ OS	Σ LS	Σ OS
Duque	2019	37	14/4	12/7	75.1 ± 9	74.4 ± 10	n.a.					n.a.					2	14	15	4	4	some concerns	WBC, Lym	MA, NA, G
Hasegawa	2003	50	14/10	18/8	61(33–75)²	61(37–78)²	0	2	14	8	0	0	1	16	9	0	5	21	16	2	2	some concerns	WBC, NKC Akt	MA, NA, G
Hewitt	1998	16	4/4	3/5	54 (40-72)1	70 (38-77)1	0	1	3	4	0	0	1	3	4	0	1	5	5	3	3	some concerns	CD4/8, HLA-DR II	MA, NA, G
Kvarnström	2012/13	24	6/6	7/5	65 (59-73)³	61 (57-66)³	n.a.					n.a.					0			12	12	high	WBC	MA*, NA, G
Laforgia	2016	14	3/4	4/3	66,7 ± 8,2	74,1 ± 10,4	0	0	0	4	3	0	0	2	3	2	n.a.	7	6	0	1	high	CD4/8, WBC	MA, NA, G
Leung	2003	40	11/9	13/7	68.2 ± 10.3	69.1 ± 9.4	0	1	10	9	0	0	1	11	8	0	4	x/20	x/20	x/20	x/20	some concerns	NKC, NKC Akt, WBC, Lym, CD3+, CD4+, CD8+, BC	MA, NA, G
Ordemann	2001	40	9/11	11/9	62.2 ± 11.2	65.8 ± 12.6	n.a.				0	n.a.				0	0	14	16	6	4	low	CD4/8, WBC, HLA-DR II	NA
Shi	2020	200	n.a.		72 (48-89)1	70 (50-86)1	0	31	40	29	0	0	29	44	27	0	0	75	80	25	20	low	NKC, NKC Akt	MA, NA, G
Tang	2001	161	61/57	70/48	64 (33-87)1	62 (31-89)1	0	9	45	42	14	8	50	43	11	5	15	11	11	105	106	some concerns	CD4/8, NKC	MA, NA, G
Veenhof	2011	40	16/6	12/6	64 (59-74)	67 (61-74)	0	5	11	5	1	0	2	10	4	2	2			22	18	some concerns	WBC, HLA-DR II, Mono	NA, G
Veenhof	2012	79	29/13	23/14	LFT 65 (46-80) LS 68 (42-80)1	OFT 65 (40-80) OS 68 (42-80)1	n.a.					n.a.					1	42	37			some concerns	HLA-DR II	NA
Wang	2012	163	53/27	49/34	LFT 55.7 ± 17.3 LS 56.1 ± 14.6	OFT 57.2 ± 18.1 OS 55.4 ± 16.8	0	10	41	29	0	0	7	41	35	0	3	40	42			low	CD4/8, CD3+, CD4+, CD8+	MA*, NA, G
Wu	2003/04	26	2/10	8/6	66 ± 3	69 ± 2	0	0	2	10	0	0	0	10	4	0	n.a.	12	14			low	CD4/8, NKC, WBC, Lym, CD4+, CD8+, HLA-DR II, BC, Mono	MA, NA, G
Xu	2015	84	27/16	26/15	LS 60.8 ± 7.6 LFT 59.1 ± 9.8	OS 58 ± 13.2 OFT 59.3 ± 12.5	0	6	18	19	0	0	5	18	18	0	n.a.	25	26	18	15	low	NKC, CD3+	NA, G
							0	65	184	159	18	8	96	198	123	9
1 median and range
2 mean und range
3 median und 25th-75th IQR
4 median und 95% Konfidenzintervall

## Sheet: Table S2
Table S2. Table of narrative results; red indicating outcome favouring the open approach, green indicating outcome favouring the laparoscopic approach, n.s. = not significantly differing between groups according to these studies.
	0-2h		3-9h		10-15h		POD1		POD2		POD3		POD4		POD5		POD6-8
	Number of contributing studies (references)	Conclusions of studies (refernces)	Number of contributing studies (references)	Conclusions of studies (refernces)	Number of contributing studies (references)	Conclusions of studies (refernces)	Number of contributing studies (references)	Conclusions of studies (refernces)	Number of contributing studies (references)	Conclusions of studies (refernces)	Number of contributing studies (references)	Conclusions of studies (refernces)	Number of contributing studies (references)	Conclusions of studies (refernces)	Number of contributing studies (references)	Conclusions of studies (refernces)	Number of contributing studies (references)	Conclusions of studies (refernces)
WBC count	2 (10,13)	n.s.	1 (5)	higher after LS in one study (5)			8 (1,2,4,5,6,7,10,13)	lower after LS in two studies (1,7)	2 (1,6)	lower after LS in one study (7)	2 (6,10)*	n.s.	3 (2,7,13)*	lower after LS in one study (7)	*		4 (2,5,6,7)	n.s.
CD4/8 ratio			1 (5)	higher after LS in one study (5)			4 (5,7,12,13)	higher after LS in one study (12)	2 (3,7)	n.s.	2 (9,12)	higher after LS in one study (12)	2 (7,12)	n.s	1 (12)	n.s.	3 (3,5,7)	n.s.
NKC count	1 (13)	n.s.			1 (14)	n.s.	3 (6,8,13)	n.s.			1 (6)	n.s.	3 (8,13,14)	higher after LS in one study (8)			2 (6,8)	higher after LS in one study (8)
NKC activity							3 (2,6,8)	n.s.			1 (6)	n.s.	1 (8)	higher after LS in one study (8)			3 (2,6,8)	n.s.
HLA-DR II expression	3 (10,11,13)	higher after LS in one study (10)					4 (7,10,11,13)	n.s.	2 (3,7)	n.s.	2 (10,11)	n.s.	2 (7,13)	higher after LS in one study (7)			2 (3,7)	n.s.
Monocytes	2 (10,13)	n.s.					2 (10,13)	n.s.			1 (10)	n.s.	1 (13)	n.s.
Total Lymphocytes	1 (13)	n.s.					3 (1,6,13)	n.s.			1 (6)	n.s.	1 (13)	n.s.	1 (6)	n.s.
CD3+ t-cells					1 (14)	n.s.	2 (6,12)	higher after LS in one study (12)			2 (6,12)	higher after LS in one study (12)	1 (14)	n.s.	1 (12)	higher after LS in one study (12)	1 (6)	n.s.
CD4+ t-cells	1 (13)	n.s.					3 (6,12,13)	higher after LS in one study (12)			2 (6,12)	higher after LS in one study (12)	1 (13)	n.s.	1 (12)	n.s.	1 (6)	n.s.
CD8+ t-cells	1 (13)	n.s.					3 (6,12,13)	n.s.			2 (6,12)	n.s.	1 (13)	n.s.	1 (12)	n.s.	1 (6)	higher after LS in one study (6)
B-cells	1 (13)	n.s.					2 (6,13)	n.s.			1 (6)	n.s.	1 (13)	n.s.			1 (6)	n.s.
* Kvarnström 2012/13 did not find significant differences for WBC between POD3-5
Reference	Study
1	Duque 2019
2	Hasegawa 2003
3	Hewitt 1998
4	Kvarnström 2012/13
5	Laforgia 2016
6	Leung 2003
7	Ordemann 2001
8	Shi 2020
9	Tang 2001
10	Veenhof 2011
11	Veenhof 2012
12	Wang 2012
13	Wu 2003/04
14	Xu 2015

## Sheet: Table S3
Table S3. Sensitivity analyses of meta-analyses with exclusion of mathematically estimated data.
	POD1		POD6-8
	Number of studies (references)	Result of Sensitivity analysis	Number of studies (references)	Result of Sensitivity analysis
WBC	4 (1, 2, 5, 13)	-0.33 [-3.00, 2.33]	2 (2, 5)	0.56 [-0.29, 1.40]
Total Lymphocytes	2 (1, 13)	38.73 [-27.64, 105.11]
Reference	Study
1	Duque 2019
2	Hasegawa 2003
3	Hewitt 1998
4	Kvarnström 2012/13
5	Laforgia 2016
6	Leung 2003
7	Ordemann 2001
8	Shi 2020
9	Tang 2001
10	Veenhof 2011
11	Veenhof 2012
12	Wang 2012
13	Wu 2003/04
14	Xu 2015

## Sheet: Table S4
Table S4. Risk of bias (RoB) assessments with ratings for each domain.
		RoB arising from the randomization prozess	RoB due to deviations from the intended interventions (effect of adhering to intervention)	RoB due to Missing outcome data	RoB in measurement of the outcome	RoB in selection of the reported results	Overall RoB
Duque	2019	expertise based design, waiting list might not ensure allocation concealment					some concerns
Hasegawa	2003	unknown allocation concealment					some concerns
Hewitt	1998	unknown allocation concealment					some concerns
Kvarnström	2012&2013	unknown allocation concealment	unblanaced blood transfusions (1:4 in LS:OS) in context of small sample size		measurement timeframe T4 not adequate	no results reported for T1 and T2 for WBC, although reported in methods section	high		Bias on meta-analysis level: selective nonreporting raises concerns of publication bias (reporting bias) for WBC at POD1 (because the data was not included in meta-analysis, it did not affect the result of the meta-analysis)
Laforgia	2016	unknown allocation concealment				High risk in case of WBC measurements due to conflicting numbers given (Graph <-> text and table); Low risk in case of other outcomes	high / some concerns
Leung	2003		ITT analysis of 4 conversions			B cells are being measured in results, but not stated in methods section	some concerns
Ordemann	2001						low
Shi	2020						low
Tang	2001		ITT analysis of 15 conversions				some concerns
Veenhof	2011		ITT analysis of 2 conversions				some concerns
Veenhof	2012		ITT analysis of 1 conversion				some concerns
Wang	2012						low
Wu	2003 & 04						low
Xu	2015						low
